# Supplementary material for: Network-Based Elucidation of Human Disease Similarities Reveals Common Functional Modules Enriched for Pluripotent Drug Targets
Source: PLoS Comput Biol. 2010 Feb 5;6(2):e1000662. doi: 10.1371/journal.pcbi.1000662 (PMC2816673; doi:10.1371/journal.pcbi.1000662)
Supplement: Table S1 — List of the 54 diseases considered in this study. (0.02 MB XLS) [file pcbi.1000662.s004.xls]

## Sheet: Sheet1
	List of diseases	UMLS Concept ID	GSE
	Actinic keratosis	C0022602	GSE2503
	Acute myeloid leukemia	C0023467	GSE2191
	Adenocarcinoma of esophagus	C0279628	GSE1420
	Adenocarcinoma of lung	C0152013	GSE2514
	Alzheimer's disease	C0002395	GSE1297
	Anaplasmosis	C0002797	GSE2600
	Bipolar disorder	C0005586	GSE5388,GSE5389
	Chronic obstructive lung disease	C0024117	GSE475
	Chronic polyarticular juvenile rheumatoid arthritis	C0263739	GSE1402
	Chronic progressive ophthalmoplegia	C0162674	GSE1462
	Clear cell carcinoma of kidney	C0279702	GSE781
	Complex dental cavity	C0399396	GSE1629
	Congestive cardiomyopathy	C0007193	GSE3585
	Crohn's disease	C0010346	GSE3365
	Cystic fibrosis	C0010674	GSE2395
	Dermatomyositis	C0011633	GSE5370
	Diabetic nephropathy	C0011881	GSE1009
	Dilated cardiomyopathy secondary to viral myocarditis	C0264797	GSE4172
	Duchenne muscular dystrophy	C0013264	GSE465,GSE1004
	Endometriosis	C0014175	GSE6364
	Essential thrombocythemia	C0040028	GSE2006
	Glaucoma	C0017601	GSE2378
	Glioblastoma	C0017636	GSE4290
	Hereditary gingival fibromatosis	C0399440	GSE4250
	Human immunodeficiency virus encephalitis	C0276548	GSE3489
	Huntington's disease	C0020179	GSE1751
	Idiopathic pulmonary fibrosis	C0085786	GSE1724
	Idiopathic thrombocytopenic purpura	C0043117	GSE574
	Ischemic cardiomyopathy	C0349782	GSE1145,GSE1869
	Lung transplant rejection	C0729958	GSE2018
	Malaria	C0024530	GSE1124
	Malignant melanoma	C0025202	GSE3189
	Malignant neoplasm of hypopharynx	C0153398	GSE2379
	Malignant neoplasm of prostate	C0376358	GSE3868
	Malignant pleural mesothelioma	C0812413	GSE2549
	Malignant tumor of colon	C0007102	GSE4107
	Mixed hyperlipidemia	C0020474	GSe1010
	Myelodysplastic syndrome	C0026986	GSE4619,GSE2779
	Nephroblastoma	C0027708	GSE2712
	Obesity	C0028754	GSE474,GSE2510,GSE2508
	Papillary thyroid carcinoma	C0238463	GSE3467,GSE3678
	Polycystic ovary syndrome	C0032460	GSE5090
	Progeria syndrome	C0033300	GSE3860
	Rett syndrome	C0035372	GSE6955
	Rheumatoid arthritis	C0003873	GSE1919
	Rotavirus infection of children	C1442797	GSE2729
	Sarcoidosis	C0036202	GSE2657
	Schizophrenia	C0036341	GSE4036
	Scott syndrome	C0796149	GSE1028
	Senescence	C0001792	GSE674,GSE1572,GSE362
	Squamous cell carcinoma of lung	C0149782	GSE3268
	Squamous cell carcinoma of mouth	C0585362	GSE3524
	Urothelial carcinoma	C0007138	GSE3167
	Uterine leiomyoma	C0042133	GSE593
