# Supplementary material for: Network-Based Elucidation of Human Disease Similarities Reveals Common Functional Modules Enriched for Pluripotent Drug Targets
Source: PLoS Comput Biol. 2010 Feb 5;6(2):e1000662. doi: 10.1371/journal.pcbi.1000662 (PMC2816673; doi:10.1371/journal.pcbi.1000662)
Supplement: Table S2 — List of the 138 significant disease correlations. (0.03 MB XLS) [file pcbi.1000662.s005.xls]

## Sheet: Sheet1
	List of 138 significant disease correlations.
	Disease 1	Disease 2	Correlation
	ADENOCARCINOMA_OF_LUNG	SQUAMOUS_CELL_CARCINOMA_OF_LUNG	0.686861
	MALIGNANT_PLEURAL_MESOTHELIOMA	UROTHELIAL_CARCINOMA	0.665297
	ALZHEIMER'S_DISEASE	BIPOLAR_DISORDER	0.654777
	MALIGNANT_MELANOMA	UROTHELIAL_CARCINOMA	0.63357
	DILATED_CARDIOMYOPATHY_SECONDARY_TO_VIRAL_MYOCARDITIS	ISCHEMIC_CARDIOMYOPATHY	0.619052
	CYSTIC_FIBROSIS	UROTHELIAL_CARCINOMA	0.605599
	MALIGNANT_MELANOMA	MALIGNANT_PLEURAL_MESOTHELIOMA	0.577981
	DILATED_CARDIOMYOPATHY_SECONDARY_TO_VIRAL_MYOCARDITIS	MALIGNANT_PLEURAL_MESOTHELIOMA	0.567902
	ALZHEIMER'S_DISEASE	GLIOBLASTOMA	0.539917
	HUNTINGTON'S_DISEASE	MALIGNANT_PLEURAL_MESOTHELIOMA	0.533183
	DILATED_CARDIOMYOPATHY_SECONDARY_TO_VIRAL_MYOCARDITIS	IDIOPATHIC_PULMONARY_FIBROSIS	0.531546
	MALIGNANT_NEOPLASM_OF_HYPOPHARYNX	MALIGNANT_PLEURAL_MESOTHELIOMA	0.529534
	IDIOPATHIC_PULMONARY_FIBROSIS	UROTHELIAL_CARCINOMA	0.52921
	IDIOPATHIC_PULMONARY_FIBROSIS	ISCHEMIC_CARDIOMYOPATHY	0.528417
	DILATED_CARDIOMYOPATHY_SECONDARY_TO_VIRAL_MYOCARDITIS	UROTHELIAL_CARCINOMA	0.527457
	IDIOPATHIC_PULMONARY_FIBROSIS	MALIGNANT_PLEURAL_MESOTHELIOMA	0.526692
	BIPOLAR_DISORDER	SCHIZOPHRENIA	0.524095
	ALZHEIMER'S_DISEASE	SCHIZOPHRENIA	0.5049
	ADENOCARCINOMA_OF_ESOPHAGUS	SQUAMOUS_CELL_CARCINOMA_OF_MOUTH	0.501925
	SQUAMOUS_CELL_CARCINOMA_OF_LUNG	UROTHELIAL_CARCINOMA	0.500681
	MALIGNANT_PLEURAL_MESOTHELIOMA	OBESITY	0.500073
	ISCHEMIC_CARDIOMYOPATHY	MALIGNANT_PLEURAL_MESOTHELIOMA	0.496233
	ACUTE_MYELOID_LEUKEMIA	UROTHELIAL_CARCINOMA	0.49574
	MALIGNANT_MELANOMA	MALIGNANT_NEOPLASM_OF_HYPOPHARYNX	0.495725
	DILATED_CARDIOMYOPATHY_SECONDARY_TO_VIRAL_MYOCARDITIS	HUNTINGTON'S_DISEASE	0.476331
	CYSTIC_FIBROSIS	IDIOPATHIC_PULMONARY_FIBROSIS	0.474005
	HUNTINGTON'S_DISEASE	IDIOPATHIC_THROMBOCYTOPENIC_PURPURA	0.473297
	ACUTE_MYELOID_LEUKEMIA	HUNTINGTON'S_DISEASE	0.463828
	CYSTIC_FIBROSIS	MALIGNANT_PLEURAL_MESOTHELIOMA	0.460608
	ISCHEMIC_CARDIOMYOPATHY	UROTHELIAL_CARCINOMA	0.458299
	MALARIA	MIXED_HYPERLIPIDEMIA	0.458148
	ADENOCARCINOMA_OF_ESOPHAGUS	MALIGNANT_NEOPLASM_OF_HYPOPHARYNX	0.453681
	CYSTIC_FIBROSIS	ISCHEMIC_CARDIOMYOPATHY	0.453545
	CYSTIC_FIBROSIS	DILATED_CARDIOMYOPATHY_SECONDARY_TO_VIRAL_MYOCARDITIS	0.443577
	BIPOLAR_DISORDER	GLIOBLASTOMA	0.439804
	HUNTINGTON'S_DISEASE	UROTHELIAL_CARCINOMA	0.439782
	ACUTE_MYELOID_LEUKEMIA	MALIGNANT_PLEURAL_MESOTHELIOMA	0.43516
	DILATED_CARDIOMYOPATHY_SECONDARY_TO_VIRAL_MYOCARDITIS	MALIGNANT_MELANOMA	0.432694
	ACTINIC_KERATOSIS	SCHIZOPHRENIA	0.431797
	HUMAN_IMMUNODEFIENCY_VIRUS_ENCEPHALITIS	SENESCENCE	0.43151
	ACTINIC_KERATOSIS	MALIGNANT_TUMOR_OF_COLON	0.428203
	MALIGNANT_NEOPLASM_OF_HYPOPHARYNX	OBESITY	0.426849
	MALIGNANT_NEOPLASM_OF_HYPOPHARYNX	UROTHELIAL_CARCINOMA	0.424163
	CHRONIC_POLYARTICULAR_JUVENILE_RHEUMATOID_ARTHRITIS	MALARIA	0.419083
	IDIOPATHIC_PULMONARY_FIBROSIS	OBESITY	0.418984
	DILATED_CARDIOMYOPATHY_SECONDARY_TO_VIRAL_MYOCARDITIS	OBESITY	0.416757
	IDIOPATHIC_PULMONARY_FIBROSIS	MALIGNANT_MELANOMA	0.415807
	CHRONIC_PROGRESSIVE_OPHTHALMOPLEGIA	UROTHELIAL_CARCINOMA	0.412429
	ADENOCARCINOMA_OF_ESOPHAGUS	GLIOBLASTOMA	0.407329
	IDIOPATHIC_THROMBOCYTOPENIC_PURPURA	MALIGNANT_PLEURAL_MESOTHELIOMA	0.406022
	ACTINIC_KERATOSIS	MIXED_HYPERLIPIDEMIA	0.403959
	ACTINIC_KERATOSIS	LUNG_TRANSPLANT_REJECTION	0.403822
	ISCHEMIC_CARDIOMYOPATHY	POLYCYSTIC_OVARY_SYNDROME	0.399776
	ACUTE_MYELOID_LEUKEMIA	DILATED_CARDIOMYOPATHY_SECONDARY_TO_VIRAL_MYOCARDITIS	0.399558
	IDIOPATHIC_THROMBOCYTOPENIC_PURPURA	MALIGNANT_MELANOMA	0.399073
	LUNG_TRANSPLANT_REJECTION	MALIGNANT_TUMOR_OF_COLON	0.398741
	CHRONIC_PROGRESSIVE_OPHTHALMOPLEGIA	MALIGNANT_PLEURAL_MESOTHELIOMA	0.395363
	ADENOCARCINOMA_OF_LUNG	UTERINE_LEIOMYOMA	0.394583
	MALIGNANT_TUMOR_OF_COLON	MIXED_HYPERLIPIDEMIA	0.394169
	CLEAR_CELL_CARCINOMA_OF_KIDNEY	GLIOBLASTOMA	0.39206
	ENDOMETRIOSIS	MALIGNANT_TUMOR_OF_COLON	0.389088
	ACTINIC_KERATOSIS	BIPOLAR_DISORDER	0.388432
	ACUTE_MYELOID_LEUKEMIA	IDIOPATHIC_PULMONARY_FIBROSIS	0.386117
	IDIOPATHIC_THROMBOCYTOPENIC_PURPURA	UROTHELIAL_CARCINOMA	0.384024
	HUNTINGTON'S_DISEASE	MALIGNANT_MELANOMA	0.38223
	CROHN'S_DISEASE	MALARIA	0.381032
	MALIGNANT_MELANOMA	SQUAMOUS_CELL_CARCINOMA_OF_LUNG	0.378007
	MALIGNANT_MELANOMA	OBESITY	0.377247
	MIXED_HYPERLIPIDEMIA	SCHIZOPHRENIA	0.375076
	CYSTIC_FIBROSIS	SQUAMOUS_CELL_CARCINOMA_OF_LUNG	0.374088
	HUNTINGTON'S_DISEASE	ISCHEMIC_CARDIOMYOPATHY	0.373097
	MALIGNANT_NEOPLASM_OF_PROSTATE	NEPHROBLASTOMA	0.373009
	DUCHENNE_MUSCULAR_DYSTROPHY	OBESITY	0.372212
	ACTINIC_KERATOSIS	ALZHEIMER'S_DISEASE	0.369094
	IDIOPATHIC_THROMBOCYTOPENIC_PURPURA	MALIGNANT_NEOPLASM_OF_HYPOPHARYNX	0.368616
	IDIOPATHIC_PULMONARY_FIBROSIS	RETT_SYNDROME	0.367633
	ANAPLASMOSIS	MIXED_HYPERLIPIDEMIA	0.367547
	ADENOCARCINOMA_OF_LUNG	UROTHELIAL_CARCINOMA	0.367328
	CHRONIC_POLYARTICULAR_JUVENILE_RHEUMATOID_ARTHRITIS	MIXED_HYPERLIPIDEMIA	0.367288
	CYSTIC_FIBROSIS	MALIGNANT_MELANOMA	0.366838
	GLIOBLASTOMA	SQUAMOUS_CELL_CARCINOMA_OF_MOUTH	0.366399
	ACTINIC_KERATOSIS	COMPLEX_DENTAL_CAVITY	0.366323
	MALIGNANT_TUMOR_OF_COLON	SCHIZOPHRENIA	0.362893
	ESSENTIAL_THROMBOCYTHEMIA	HUNTINGTON'S_DISEASE	0.361733
	IDIOPATHIC_PULMONARY_FIBROSIS	MALIGNANT_NEOPLASM_OF_HYPOPHARYNX	0.36163
	IDIOPATHIC_THROMBOCYTOPENIC_PURPURA	OBESITY	0.360434
	ISCHEMIC_CARDIOMYOPATHY	OBESITY	0.360042
	ESSENTIAL_THROMBOCYTHEMIA	OBESITY	0.359855
	ACTINIC_KERATOSIS	DIABETIC_NEPHROPATHY	0.359469
	ACUTE_MYELOID_LEUKEMIA	ISCHEMIC_CARDIOMYOPATHY	0.357627
	ACUTE_MYELOID_LEUKEMIA	MALIGNANT_MELANOMA	0.35671
	ENDOMETRIOSIS	MALIGNANT_NEOPLASM_OF_PROSTATE	0.356622
	MALIGNANT_NEOPLASM_OF_HYPOPHARYNX	SQUAMOUS_CELL_CARCINOMA_OF_LUNG	0.356
	ESSENTIAL_THROMBOCYTHEMIA	MALIGNANT_PLEURAL_MESOTHELIOMA	0.353522
	CHRONIC_PROGRESSIVE_OPHTHALMOPLEGIA	ISCHEMIC_CARDIOMYOPATHY	0.353469
	HUNTINGTON'S_DISEASE	OBESITY	0.353428
	BIPOLAR_DISORDER	MALIGNANT_TUMOR_OF_COLON	0.352615
	MALIGNANT_NEOPLASM_OF_HYPOPHARYNX	SQUAMOUS_CELL_CARCINOMA_OF_MOUTH	0.352204
	DIABETIC_NEPHROPATHY	MALIGNANT_NEOPLASM_OF_PROSTATE	0.351543
	ACUTE_MYELOID_LEUKEMIA	CYSTIC_FIBROSIS	0.34839
	LUNG_TRANSPLANT_REJECTION	MIXED_HYPERLIPIDEMIA	0.347633
	BIPOLAR_DISORDER	MIXED_HYPERLIPIDEMIA	0.346885
	ACTINIC_KERATOSIS	MALARIA	0.344774
	ACTINIC_KERATOSIS	ENDOMETRIOSIS	0.343725
	DIABETIC_NEPHROPATHY	ENDOMETRIOSIS	0.342534
	ACUTE_MYELOID_LEUKEMIA	IDIOPATHIC_THROMBOCYTOPENIC_PURPURA	0.342283
	HUNTINGTON'S_DISEASE	IDIOPATHIC_PULMONARY_FIBROSIS	0.34023
	ISCHEMIC_CARDIOMYOPATHY	MALIGNANT_MELANOMA	0.340191
	IDIOPATHIC_PULMONARY_FIBROSIS	IDIOPATHIC_THROMBOCYTOPENIC_PURPURA	0.339614
	DIABETIC_NEPHROPATHY	MIXED_HYPERLIPIDEMIA	0.338882
	SQUAMOUS_CELL_CARCINOMA_OF_LUNG	UTERINE_LEIOMYOMA	0.338558
	DIABETIC_NEPHROPATHY	LUNG_TRANSPLANT_REJECTION	0.337847
	ESSENTIAL_THROMBOCYTHEMIA	MALIGNANT_MELANOMA	0.334168
	DILATED_CARDIOMYOPATHY_SECONDARY_TO_VIRAL_MYOCARDITIS	MALIGNANT_NEOPLASM_OF_HYPOPHARYNX	0.333559
	ESSENTIAL_THROMBOCYTHEMIA	IDIOPATHIC_PULMONARY_FIBROSIS	0.333063
	DIABETIC_NEPHROPATHY	NEPHROBLASTOMA	0.330771
	IDIOPATHIC_THROMBOCYTOPENIC_PURPURA	SARCOIDOSIS	0.330527
	DILATED_CARDIOMYOPATHY_SECONDARY_TO_VIRAL_MYOCARDITIS	IDIOPATHIC_THROMBOCYTOPENIC_PURPURA	0.330416
	ENDOMETRIOSIS	UTERINE_LEIOMYOMA	0.328319
	DIABETIC_NEPHROPATHY	SCHIZOPHRENIA	0.327235
	BIPOLAR_DISORDER	DIABETIC_NEPHROPATHY	0.324168
	CHRONIC_PROGRESSIVE_OPHTHALMOPLEGIA	MALIGNANT_MELANOMA	0.324052
	OBESITY	UROTHELIAL_CARCINOMA	0.322149
	DILATED_CARDIOMYOPATHY_SECONDARY_TO_VIRAL_MYOCARDITIS	ESSENTIAL_THROMBOCYTHEMIA	0.319943
	ANAPLASMOSIS	MALIGNANT_TUMOR_OF_COLON	0.319377
	ALZHEIMER'S_DISEASE	MALIGNANT_TUMOR_OF_COLON	0.318909
	ALZHEIMER'S_DISEASE	LUNG_TRANSPLANT_REJECTION	0.31835
	ESSENTIAL_THROMBOCYTHEMIA	IDIOPATHIC_THROMBOCYTOPENIC_PURPURA	0.317802
	COMPLEX_DENTAL_CAVITY	MALARIA	0.31733
	GLIOBLASTOMA	SENESCENCE	0.317042
	CHRONIC_PROGRESSIVE_OPHTHALMOPLEGIA	DILATED_CARDIOMYOPATHY_SECONDARY_TO_VIRAL_MYOCARDITIS	0.315457
	ANAPLASMOSIS	CHRONIC_POLYARTICULAR_JUVENILE_RHEUMATOID_ARTHRITIS	0.315412
	CYSTIC_FIBROSIS	HUNTINGTON'S_DISEASE	0.314151
	MALIGNANT_PLEURAL_MESOTHELIOMA	PROGERIA_SYNDROME	0.314124
	MALIGNANT_PLEURAL_MESOTHELIOMA	SQUAMOUS_CELL_CARCINOMA_OF_LUNG	0.312707
	CHRONIC_PROGRESSIVE_OPHTHALMOPLEGIA	IDIOPATHIC_THROMBOCYTOPENIC_PURPURA	0.311384
	ADENOCARCINOMA_OF_LUNG	MALIGNANT_MELANOMA	0.311257
	BIPOLAR_DISORDER	MALARIA	0.31069
