# Supplementary material for: Network-Based Elucidation of Human Disease Similarities Reveals Common Functional Modules Enriched for Pluripotent Drug Targets
Source: PLoS Comput Biol. 2010 Feb 5;6(2):e1000662. doi: 10.1371/journal.pcbi.1000662 (PMC2816673; doi:10.1371/journal.pcbi.1000662)
Supplement: Table S3 — Genetic similarity between significant disease correlations. This table shows the 19 disease correlations significantly sharing at least one disease gene. The number of genes whose variants are associated with any given disease was obtained from the Disease Gene List. We calculated the hypergeometric p-value by estimating the probability of seeing the observed overlap or more by chance accounting for the total number of disease genes present in our dataset (N = 2,104). (0.02 MB XLS) [file pcbi.1000662.s006.xls]

## Sheet: Sheet1
		Disease 1	Disease 2	# of Shared Genes	Disease 1 Genes	Disease 2 Genes	Hypergeometic Pvalue
		ADENOCARCINOMA_OF_LUNG	MALIGNANT_MELANOMA	9	220	20	0.00207459
		ADENOCARCINOMA_OF_LUNG	SQUAMOUS_CELL_CARCINOMA_OF_LUNG	220	220	220	0
		ADENOCARCINOMA_OF_LUNG	UROTHELIAL_CARCINOMA	4	220	5	0.000284392
		BIPOLAR_DISORDER	SCHIZOPHRENIA	98	145	345	1.60381e-23
		CROHNS_DISEASE	MALARIA	23	120	63	2.86651e-09
		CYSTIC_FIBROSIS	IDIOPATHIC_PULMONARY_FIBROSIS	3	37	7	3.32235e-05
		CYSTIC_FIBROSIS	MALIGNANT_PLEURAL_MESOTHELIOMA	2	37	7	0.00106744
		DIABETIC_NEPHROPATHY	ENDOMETRIOSIS	10	56	56	4.83507e-05
		DIABETIC_NEPHROPATHY	MALIGNANT_NEOPLASM_OF_PROSTATE	18	56	173	0.000345873
		DIABETIC_NEPHROPATHY	MIXED_HYPERLIPIDEMIA	2	56	4	0.000460341
		ENDOMETRIOSIS	MALIGNANT_NEOPLASM_OF_PROSTATE	28	56	173	6.69893e-11
		ENDOMETRIOSIS	MALIGNANT_TUMOR_OF_COLON	6	56	31	0.00055716
		ENDOMETRIOSIS	UTERINE_LEIOMYOMA	5	56	10	2.17735e-06
		IDIOPATHIC_PULMONARY_FIBROSIS	IDIOPATHIC_THROMBOCYTOPENIC_PURPURA	1	7	1	0
		IDIOPATHIC_PULMONARY_FIBROSIS	OBESITY	4	7	198	0.00256956
		MALIGNANT_MELANOMA	SQUAMOUS_CELL_CARCINOMA_OF_LUNG	9	20	220	0.00207459
		MALIGNANT_PLEURAL_MESOTHELIOMA	SQUAMOUS_CELL_CARCINOMA_OF_LUNG	6	7	220	1.05723e-05
		MALIGNANT_PLEURAL_MESOTHELIOMA	UROTHELIAL_CARCINOMA	1	7	5	0.000333316
		SQUAMOUS_CELL_CARCINOMA_OF_LUNG	UROTHELIAL_CARCINOMA	4	220	5	0.000284392
