# Supplementary material for: Network-Based Elucidation of Human Disease Similarities Reveals Common Functional Modules Enriched for Pluripotent Drug Targets
Source: PLoS Comput Biol. 2010 Feb 5;6(2):e1000662. doi: 10.1371/journal.pcbi.1000662 (PMC2816673; doi:10.1371/journal.pcbi.1000662)
Supplement: Table S4 — This table shows the 14 significant disease correlations that significantly shared at least one drug. We calculated the hypergeometric p-value by estimating probability of seeing the observed overlap or more by chance accounting for the total number of drugs in our knowledge base (N = 3,536). (0.02 MB XLS) [file pcbi.1000662.s007.xls]

## Sheet: Sheet1
	Disease1	Disease2	#Shared Drugs	Drugs1	Drugs2	Hypergeometric p-value
	Bipolar disorder	Schizophrenia	16	37	106	3.35e-17
	Endometriosis	Uterine leiomyoma	7	24	10	5.46e-17
	Acute myeloid leukemia	Malignant melanoma	7	31	54	1e-08
	Alzheimer's disease	Schizophrenia	4	20	106	0.00024
	Alzheimer's disease	Bipolar disorder	4	20	37	1.3e-06
	Essential thrombocythemia	Malignant melanoma	2	4	54	1.33e-05
	Idiopathic thrombocytopenic purpura	Sarcoidosis	2	16	19	7e-05
	Malignant melanoma	Urothelial carcinoma	2	54	10	0.00037
	Acute myeloid leukemia	Urothelial carcinoma	2	31	10	7e-05
	Idiopathic thrombocytopenic purpura	Malignant melanoma	2	16	54	0.0016
	Actinic keratosis	Malignant tumor of colon	1	9	13	0.00044
	Idiopathic pulmonary fibrosis	Idiopathic thrombocytopenic purpura	1	5	16	0.00019
	Cystic fibrosis	Urothelial carcinoma	1	52	10	0.0088
	Acute myeloid leukemia	Idiopathic thrombocytopenic purpura	1	31	16	0.0083
